# Supplementary material for: The effect of musicality on language recovery after awake glioma surgery
Source: Front Hum Neurosci. 2023 Jan 10;16:1028897. doi: 10.3389/fnhum.2022.1028897 (PMC9873262; doi:10.3389/fnhum.2022.1028897)
Supplement: Supplementary file 3 [file Data_Sheet_3.xlsx]

## Sheet: Sheet1
SING_ID	location	Tumour_volume_cm3	WordRep_Z_T1	WordRep_Z_T2	WordRep_Z_T3	compoundRep_Z_T1	compoundRep_Z_T2	compoundRep_Z_T3	nonwordRep_Z_T1	nonwordRep_Z_T2	nonwordRep_Z_T3	sentenceRep_Z_T1	sentenceRep_Z_T2	sentenceRep_Z_T3	SemOdd_FIVE_Z_FIVE_T1	SemOdd_Z_FIVE_T2	SemOdd_Z_FIVE_T3	SentenceCompletion_Z_T1	SentenceCompletion_Z_T2	SentenceCompletion_Z_T3	complete_DIMA_Z_T1	complete_DIMA_Z_T2	complete_DIMA_Z_T3	WordRep_RAW_T1	compoundRep_RAW_T1	nonwordRep_RAW_T1	sentenceRep_RAW_T1	SemOdd_FIVE_RAW_FIVE_T1	SentenceCompletion_RAW_T1	complete_DIMA_T1	WordRep_RAW_T2	compoundRep_RAW_T2	nonwordRep_RAW_T2	sentenceRep_RAW_T2	SemOdd_RAW_FIVE_T2	SentenceCompletion_RAW_T2	complete_DIMA_T2	Raw_score_Token_T2	WordRep_RAW_T3	compoundRep_RAW_T3	nonwordRep_RAW_T3	sentenceRep_RAW_T3	SemOdd_RAW_FIVE_T3	SentenceCompletion_RAW_T3	complete_DIMA_T3
EMC-001	frontal	24.3	0.306905	-7.36573	0.306905	-3.6961	-5.74949	-5.74949	-2.24545	-1.24946	-0.253478	-0.253478	-4.23742	-0.253478	0.470556	0.470556	0.470556	-0.739968		-2.01183	-1.78175		-1.78175	10	8	7	9	5	9	48	7	7	8	5	5	NA		36	10	7	9	9	5	8	48
EMC-002	frontal	16.7	0.306905	0.306905	0.306905	0.261628	0.261628	0.261628	-0.644436	0.61153	0.61153	-0.521328	-0.521328	0.60831	0.470556	0.470556	0.470556	0.504087	0.504087	0.504087	-0.025	0.391667	0.808333	10	10	9	9	5	10	53	10	10	10	9	5	10	54	36	10	10	10	10	5	10	55
EMC-003	parietal	15.3	0.306905	0.306905	0.306905	0.261628	0.261628	0.261628	0.61153	0.61153	0.61153	0.60831	-2.7806	-0.521328	0.470556	-1.63861	0.470556	0.504087	-1.13416	-1.13416	0.808333	-1.275	-0.025	10	10	10	10	5	10	55	10	10	10	7	4	9	50	34	10	10	10	9	5	9	53
EMC-004	frontal	12.7	0.458624		0.458624	0.443645		0.443645	0.664484		0.664484	0.690507		0.117044	0.78567		0.78567	0.648583		0.648583	0.826336		0.635496	10	10	10	10	5	10	55									10	10	10	9	5	10	54
EMC-005	temporal	16.899999999999999	0.458624	0.306905	0.306905	0.556962	0.556962	0.556962	0.994864	0.485304	0.485304	0.547874	0.0248938	0.547874	-0.0757158	-0.937102	-0.937102	0.884798	-0.49157	-0.49157	0.880878	0.0971787	0.253918	10	10	10	9	4	10	53	10	10	9	8	3	8	48	34	10	10	9	9	3	8	49
EMC-006	temporal	23.7	0.306905	0.306905	0.306905	0.261628	0.261628	0.261628	0.61153	0.61153	0.61153	-0.521328	-1.65096	-1.65096	0.470556	0.470556	-1.63861	-1.13416	0.504087	0.504087	-0.025	-0.025	-0.441667	10	10	10	9	5	9	53	10	10	10	8	5	10	53	36	10	10	10	8	4	10	52
EMC-007	frontal	17	0.306905	-4.80818	0.306905	0.261628	-5.55233	-5.55233	0.61153	0.61153	0.61153	-1.65096	-0.521328	-1.65096	0.470556	-1.63861	-1.63861	0.504087	0.504087	0.504087	-0.025	-1.69167	-1.275	10	10	10	8	5	10	53	8	8	10	9	4	10	49	34	10	8	10	8	4	10	50
EMC-008	parietal	23.7	0.306905	0.306905	0.306905	0.261628	0.261628	0.261628	0.61153	-0.644436	0.61153	-0.521328	0.60831	0.60831	0.470556	0.470556	0.470556	0.504087	-1.13416	-2.7724	0.391667	-0.025	-0.025	10	10	10	9	5	10	54	10	10	9	10	5	9	53	36	10	10	10	10	5	8	53
EMC-009	temporal	11.2	0.306905	0.306905	0.306905	0.261628	0.261628	0.261628	0.61153	0.61153	0.61153	-1.65096	0.60831	0.60831	0.470556	0.470556	0.470556	0.504087	0.504087	-4.41064	-0.025	0.808333	-0.441667	10	10	10	8	5	10	53	10	10	10	10	5	10	55	35	10	10	10	10	5	7	52
EMC-010	frontal	33.799999999999997	0.306905	0.306905	0.306905	0.261628	0.261628	0.261628	-0.644436	-0.644436	-0.644436	-0.521328	0.60831	0.60831	0.470556	0.470556	-1.63861	0.504087	-1.13416	-1.13416	-0.025	-0.025	-0.441667	10	10	9	9	5	10	53	10	10	9	10	5	9	53	35	10	10	9	10	4	9	52
EMC-011	frontal	47.9	0.306905	0.306905	0.306905	0.261628	0.261628	0.261628	-0.644436	-0.644436	-0.644436	0.60831	0.60831	-0.521328	-3.74779	-1.63861	0.470556	0.504087	0.504087	-2.7724	-0.441667	-0.025	-0.858333	10	10	9	10	3	10	52	10	10	9	10	4	10	53	31	10	10	9	9	5	8	51
EMC-012	frontal,parietal	34.299999999999997	0.306905	0.306905		0.261628	0.261628		0.61153	0.61153		0.60831	0.60831		0.470556	0.470556		0.504087	0.504087		0.808333	0.808333		10	10	10	10	5	10	55	10	10	10	10	5	10	55	36
EMC-013	frontal,temporal	53.8	0.458624	0.458624	0.458624	0.443645	0.443645	0.443645	0.0830824	0.0830824	0.0830824	0.690507	0.690507	0.690507	0.78567	0.78567	0.78567	-1.06929	-1.06929	-1.06929	0.253817	0.253817	0.253817	10	10	9	10	5	8	52	10	10	9	10	5	8	52	36	10	10	9	10	5	8	52
EMC-014	parietal	40.9	0.306905	0.306905		0.410678	0.410678		0.742508	-0.253478		0.742508	0.742508		0.470556	0.470556		0.531892	-2.01183		0.996032	-0.194444		10	10	10	10	5	10	55	10	10	9	10	5	8	52	36
EMC-016	frontal,temporal,parietal	33.299999999999997	0.458624	-0.538385		0.443645	0.443645		-1.66112	-1.66112		-2.17681	-1.02988		0.78567	-0.0757158		0.648583	-1.92823		-0.891221	-1.46374		10	10	6	5	5	10	46	9	10	6	7	4	7	43	36
EMC-017	frontal	44.7	0.306905	0.306905		0.261628	0.410678		0.61153	0.742508		0.60831	-0.253478		0.470556	0.470556		-5.82741	0.531892		-1.275	0.391667		10	10	10	10	5	5	50	10	10	10	9	5	10	54	34
EMC-018	frontal	47.4	0.306905	0.306905	0.306905	0.261628	0.261628	0.261628	0.61153	-0.644436	-0.644436	0.60831	0.60831	0.60831	0.470556	0.470556	0.470556	0.504087	-1.13416	-1.13416	0.808333	-0.025	-0.025	10	10	10	10	5	10	55	10	10	9	10	5	9	53	36	10	10	9	10	5	9	53
EMC-019	frontal	17.8	0.306905	0.306905		0.261628	0.261628		0.61153	0.61153		-0.521328	-0.521328		0.470556	0.470556		-1.13416	-1.13416		-0.025	-0.025		10	10	10	9	5	9	53	10	10	10	9	5	9	53	36
EMC-020	frontal	25.1	0.306905	0.306905	0.306905	0.261628	0.261628	0.261628	0.61153	0.61153	0.61153	0.60831	0.60831	0.60831	-3.74779	-1.63861	-1.63861	0.504087	0.504087	0.504087	-0.025	0.391667	0.391667	10	10	10	10	3	10	53	10	10	10	10	4	10	54	36	10	10	10	10	4	10	54
EMC-021	parietal,occipital	14.7	0.306905	0.306905		0.261628	0.261628		0.61153	0.61153		-0.521328	-1.65096		0.470556	0.470556		0.504087	0.504087		0.391667	-0.025		10	10	10	9	5	10	54	10	10	10	8	5	10	53	36
EMC-022	frontal	32.200000000000003	0.306905	0.306905		-1.64271	0.410678		0.742508	0.742508		-1.24946	-1.24946		0.470556	-3.74779		-0.739968	-0.739968		-0.858333	-1.275		10	9	10	8	5	9	51	10	10	10	8	3	9	50	35
EMC-023	frontal	39.200000000000003	0.306905	0.306905	0.306905	0.261628	0.261628	0.261628	0.61153	0.61153	0.61153	-0.521328	-0.521328	-0.521328	0.470556	0.470556	0.470556	0.504087	-1.13416	-2.7724	0.391667	-0.025	-0.441667	10	10	10	9	5	10	54	10	10	10	9	5	9	53	35	10	10	10	9	5	8	52
EMC-024	frontal	88.3	0.306905	0.306905	0.306905	0.261628	-2.64535	0.261628	0.61153	-3.15637	0.61153	0.60831	-0.521328	-0.521328	0.470556	0.470556	-1.63861	-2.7724	-1.13416	0.504087	-0.025	-1.69167	-0.025	10	10	10	10	5	8	53	10	9	7	9	5	9	49	35	10	10	10	9	4	10	53
EMC-025	frontal	76.2	0.306905	0.306905	0.306905	0.410678	0.410678	0.410678	0.742508	-0.253478	0.742508	0.742508	0.742508	0.742508	0.470556	0.470556	0.470556	0.531892	-0.739968	0.531892	0.996032	0.202381	0.996032	10	10	10	10	5	10	55	10	10	9	10	5	9	53	34.5	10	10	10	10	5	10	55
EMC-026	temporal	110.4	0.306905	0.306905	0.306905	0.261628	0.261628	0.261628	-1.9004	-0.644436	0.61153	0.60831	-0.521328	0.60831	0.470556	0.470556	0.470556	0.504087	0.504087	-4.41064	-0.025	-0.025	-0.441667	10	10	8	10	5	10	53	10	10	9	9	5	10	53	34	10	10	10	10	5	7	52
EMC-027	frontal	23.6	0.306905	0.306905	0.306905	0.261628	0.261628	0.261628	0.61153	0.61153	0.61153	0.60831	-0.521328	0.60831	0.470556	0.470556	0.470556	-1.13416	-2.7724	-1.13416	0.391667	-0.441667	0.391667	10	10	10	10	5	9	54	10	10	10	9	5	8	52	35.5	10	10	10	10	5	9	54
EMC-028	frontal/insula	31.5	0.306905	0.306905	0.306905	0.261628	0.261628	0.261628	0.61153	0.61153	0.61153	-1.65096	-0.521328	-0.521328	0.470556	-1.63861	-1.63861	-2.7724	-1.13416	-7.68713	-0.858333	-0.441667	-2.10833	10	10	10	8	5	8	51	10	10	10	9	4	9	52	35	10	10	10	9	4	5	48
EMC-029	temporal	41.2	0.306905	0.306905	0.306905	0.261628	0.261628	0.261628	0.61153	0.61153	0.61153	-1.65096	-1.65096	-2.7806	0.470556	0.470556	0.470556	-1.13416	0.504087	-6.04889	-0.441667	-0.025	-2.10833	10	10	10	8	5	9	52	10	10	10	8	5	10	53	34	10	10	10	7	5	6	48
EMC-030	parietal	67.099999999999994	0.306905	0.306905		0.261628	0.261628		0.61153	0.61153		-0.521328	0.60831		-1.63861	-1.63861		0.504087	0.504087		-0.025	0.391667		10	10	10	9	4	10	53	10	10	10	10	4	10	54	36
EMC-031	frontal	88.1	0.306905	0.306905	0.306905	0.261628	0.261628	-2.64535	-0.644436	0.61153	0.61153	-0.521328	0.60831	-0.521328	-1.63861	-1.63861	0.470556	-1.13416	0.504087	-1.13416	-0.858333	0.391667	-0.441667	10	10	9	9	4	9	51	10	10	10	10	4	10	54	35	10	9	10	9	5	9	52
EMC-032	frontal	38.6	0.306905	0.306905		0.261628	-2.64535		-0.644436	-0.644436		-0.521328	-0.521328		0.470556	-1.63861		0.504087	0.504087		-0.025	-0.858333		10	10	9	9	5	10	53	10	9	9	9	4	10	51	36
EMC-033	frontal	78.099999999999994	0.306905	0.306905	0.306905	0.261628	-2.64535	-2.64535	0.61153	0.61153	-0.644436	-1.65096	-0.521328	-0.521328	0.470556	0.470556	0.470556	-1.13416	-1.13416	-1.13416	-0.441667	-0.441667	-0.858333	10	10	10	8	5	9	52	10	9	10	9	5	9	52	35	10	9	9	9	5	9	51
EMC-034	frontal	58.8	0.306905	0.306905	0.306905	0.261628	0.261628	0.261628	0.61153	0.61153	0.61153	-2.7806	0.60831	-1.65096	-1.63861	0.470556	0.470556	-1.13416	-1.13416	-6.04889	-1.275	0.391667	-1.69167	10	10	10	7	4	9	50	10	10	10	10	5	9	54	35	10	10	10	8	5	6	49
EMC-035	frontal	7.68	0.306905	0.306905	-2.25064	0.261628	-5.55233	-5.55233	0.61153	-3.15637	-3.15637	-2.7806	-5.03988		0.470556	-1.63861	-1.63861	-2.7724	-1.13416	-4.41064	-1.275	-4.19167		10	10	10	7	5	8	50	10	8	7	5	4	9	43	35	9	8	7	NA	4	7
EMC-036	parietal	18.2	0.306905	0.306905	0.306905	0.261628	0.261628	-2.64535	0.61153	0.61153	-1.9004	0.60831	-0.521328	-0.521328	0.470556	-1.63861	-1.63861	0.504087	0.504087	0.504087	0.808333	-0.025	-1.275	10	10	10	10	5	10	55	10	10	10	9	4	10	53	36	10	9	8	9	4	10	50
EMC-037	parietal	17.7	0.306905	0.306905		-2.64535	0.261628		0.61153	0.61153		0.60831	0.60831		0.470556	0.470556		0.504087	0.504087		0.391667	0.808333		10	9	10	10	5	10	54	10	10	10	10	5	10	55	36
EMC-038	frontal	89.3	0.458624	0.458624		0.556962	0.556962		0.485304	0.485304		0.547874	1.07085		0.78567	-0.0757158		-3.24431	0.196614		-0.0595611	0.724138		10	10	9	9	5	4	47	10	10	9	10	4	9	52	34
EMC-039	frontal	24.5	0.306905	0.306905		0.261628	0.261628		-0.644436	0.61153		0.60831	-1.65096		0.470556	0.470556		-2.7724	-2.7724		-0.441667	-0.858333		10	10	9	10	5	8	52	10	10	10	8	5	8	51	35
EMC-040	temporal	18.399999999999999	0.306905		0.306905	0.261628		0.261628	-0.644436		0.61153	-0.521328		0.60831	0.470556		0.470556	0.504087		-1.13416	-0.025		0.391667	10	10	9	9	5	10	53									10	10	10	10	5	9	54
HMC0001	frontal	14.6	0.219	0.219		0.308	0.308		0.567	0.567		0.73	0.731		0.584	0.584		0.538	0.538		0.808333	0.808333		10	10	10	10	5	10	55	10	10	10	10	5	10	55	36
HMC0002	frontal	6.47	0.219	0.219		0.308	0.308		0.567	0.567		0.731	0.731		0.584	-0.686		0.538	0.538		0.808333	0.391667		10	10	10	10	5	10	55	10	10	10	10	4	10	54	36
HMC0003	temporal	95	0.219	0.219	0.219	0.308	0.308	0.308	0.567	0.567	0.57	-2.192	0.731	0.731	0.584	0.584	0.584	0.538	0.538	0.538	-0.194444	0.996032	0.996032	10	10	10	7	5	10	52	10	10	10	10	5	10	55	35.5	10	10	10	10	5	10	55
HMC0004	frontal	47.7	0.219	0.219		0.308	-1.618		0.567	0.567		0.731	0.731		0.584	0.584		0.538	-2.971		0.808333	-0.858333		10	10	10	10	5	10	55	10	9	10	10	5	7	51	35.5							0
HMC0005	frontal	84	0.219	0.219	0.219	0.308	-1.618	0.308	0.567	0.567	0.567	0.731	0.731	0.731	0.584	0.584	0.584	0.538	-2.97	0.538	0.808333	-0.858333	-0.46	10	10	10	10	5	10	55	10	9	10	10	5	7	51	35.5	10	10	10	10	5	10	55
HMC0006	temporal	16.100000000000001	0.219	0.219		0.308	0.308		0.567	0.567		0.731	0.73		0.584	0.584		0.538	0.538		0.808333	0.808333		10	10	10	10	5	10	55	10	10	10	10	5	10	55	36							0
HMC0007	temporal	29.7	0.219	0.219		0.308	0.308		0.567	-0.446		0.73	0.731		0.584	0.584		0.538	0.538		0.808333	0.391667		10	10	10	10	5	10	55	10	10	9	10	5	10	54	36
